# Supplementary material for: ANT1 Activation and Inhibition Patterns Support the Fatty Acid Cycling Mechanism for Proton Transport
Source: Int J Mol Sci. 2021 Mar 2;22(5):2490. doi: 10.3390/ijms22052490 (PMC7958136; doi:10.3390/ijms22052490)
Supplement: Supplementary file 1 [file ijms-22-02490-s001.zip]

Archive with 3 entries (2 files):
- ijms-1087802 suppl/
- ijms-1087802 suppl/210108_Suppl_Figures_ANT_final.pdf
- ijms-1087802 suppl/210108_Suppl_Tables_ANT_final.pdf
